# Supplementary material for: Saikosaponin D Inhibits Peritoneal Fibrosis in Rats With Renal Failure by Regulation of TGFβ1/ BMP7 / Gremlin1/ Smad Pathway
Source: Front Pharmacol. 2021 Oct 1;12:628671. doi: 10.3389/fphar.2021.628671 (PMC8555629; doi:10.3389/fphar.2021.628671)
Supplement: Supplementary file 1 [file DataSheet6.xls]

## Sheet: TGF-B1 1板
Measurement count: 1 Filter: 450
	1	2	3	4	5	6	7	8	9	10	11	12
A	2.852	2.843	2.767	0.386	0.387	0.409	0.407	0.402	0.388	0.42	0.42	0.415
B	2.085	2.123	2.059	0.413	0.417	0.419	0.387	0.388	0.368	0.41	0.415	0.408
C	1.619	1.636	1.667	0.393	0.396	0.401	0.403	0.412	0.393	0.37	0.362	0.372
D	1.392	1.355	1.374	0.367	0.363	0.367	0.377	0.376	0.36	0.356	0.358	0.391
E	0.86	0.873	0.868	0.43	0.435	0.448	0.455	0.475	0.438	0.485	0.505	0.485
F	0.507	0.458	0.5	0.386	0.392	0.388	0.414	0.431	0.403	0.401	0.4	0.396
G	0.358	0.325	0.314	0.363	0.371	0.383	0.385	0.404	0.369	0.388	0.398	0.377
H	0.194	0.194	0.206	0.384	0.377	0.362	0.406	0.431	0.391	0.419	0.404	0.398
	注：样品稀释100倍，每个样品3个复孔
	1	2	3	4	5	6	7	8	9	10	11	12
A	标准品1	标准品1	标准品1	1-1	1-1	1-1	2-4	2-4	2-4	3-6	3-6	3-6
B	标准品2	标准品2	标准品2	1-2	1-2	1-2	2-5	2-5	2-5	4-1	4-1	4-1
C	标准品3	标准品3	标准品3	1-3	1-3	1-3	2-6	2-6	2-6	4-2	4-2	4-2
D	标准品4	标准品4	标准品4	1-4	1-4	1-4	3-1	3-1	3-1	4-3	4-3	4-3
E	标准品5	标准品5	标准品5	1-5	1-5	1-5	3-2	3-2	3-2	4-4	4-4	4-4
F	标准品6	标准品6	标准品6	2-1	2-1	2-1	3-3	3-3	3-3	4-5	4-5	4-5
G	标准品7	标准品7	标准品7	2-2	2-2	2-2	3-4	3-4	3-4	4-6	4-6	4-6
H	空白	空白	空白	2-3	2-3	2-3	3-5	3-5	3-5	5-1	5-1	5-1
	OD值	OD值	OD值	平均OD值	扣除空白孔OD值	浓度pg/ml
	2.852	2.843	2.767	2.82067	2.62267	1000
	2.085	2.123	2.059	2.089	1.891	500
	1.619	1.636	1.667	1.64067	1.44267	250
	1.392	1.355	1.374	1.37367	1.17567	125
	0.86	0.873	0.868	0.867	0.669	62.5
	0.507	0.458	0.5	0.488333	0.290333	31.25
	0.358	0.325	0.314	0.332333	0.134333	15.6
	0.194	0.194	0.206	0.198
扣除空白孔OD值
	1	2	3	4	5	6	7	8	9	10	11	12
A				0.188	0.189	0.211	0.209	0.204	0.19	0.222	0.222	0.217
B				0.215	0.219	0.221	0.189	0.19	0.17	0.212	0.217	0.21
C				0.195	0.198	0.203	0.205	0.214	0.195	0.172	0.164	0.174
D				0.169	0.165	0.169	0.179	0.178	0.162	0.158	0.16	0.193
E				0.232	0.237	0.25	0.257	0.277	0.24	0.287	0.307	0.287
F				0.188	0.194	0.19	0.216	0.233	0.205	0.203	0.202	0.198
G				0.165	0.173	0.185	0.187	0.206	0.171	0.19	0.2	0.179
H				0.186	0.179	0.164	0.208	0.233	0.193	0.221	0.206	0.2
样品浓度pg/ml
	1	2	3	4	5	6	7	8	9	10	11	12
A				2415.45	2410.39	2308.4	2316.93	2338.9	2405.36	2264.18	2264.18	2283.72
B				2291.8	2275.79	2268.01	2410.39	2405.36	2512.98	2304.2	2283.72	2312.65
C				2380.78	2366.49	2343.4	2334.43	2295.9	2380.78	2501.55	2548.18	2490.27
D				2518.76	2542.22	2518.76	2462.71	2468.15	2560.21	2584.72	2572.39	2390.5
E				2227.89	2211.14	2171.96	2153.48	2110.72	2201.54	2094.94	2074.55	2094.94
F				2415.45	2385.62	2405.36	2287.74	2224.47	2334.43	2343.4	2347.94	2366.49
G				2542.22	2495.89	2430.87	2420.55	2330	2507.25	2405.36	2357.14	2462.71
H				2425.69	2462.71	2548.18	2321.25	2224.47	2390.5	2268.01	2330	2357.14
				浓度pg/ml	浓度pg/ml	浓度pg/ml	平均浓度pg/ml	样品编号
				2415.45	2410.39	2308.4	2378.08	1-1
				2291.8	2275.79	2268.01	2278.54	1-2
				2380.78	2366.49	2343.4	2363.56	1-3
				2518.76	2542.22	2518.76	2526.58	1-4
				2227.89	2211.14	2171.96	2203.66	1-5
				2415.45	2385.62	2405.36	2402.15	2-1
				2542.22	2495.89	2430.87	2489.66	2-2
				2425.69	2462.71	2548.18	2478.86	2-3
				2316.93	2338.9	2405.36	2353.73	2-4
				2410.39	2405.36	2512.98	2442.91	2-5
				2334.43	2295.9	2380.78	2337.04	2-6
				2462.71	2468.15	2560.21	2497.02	3-1
				2153.48	2110.72	2201.54	2155.25	3-2
				2287.74	2224.47	2334.43	2282.21	3-3
				2420.55	2330	2507.25	2419.27	3-4
				2321.25	2224.47	2390.5	2312.07	3-5
				2264.18	2264.18	2283.72	2270.69	3-6
				2304.2	2283.72	2312.65	2300.19	4-1
				2501.55	2548.18	2490.27	2513.33	4-2
				2584.72	2572.39	2390.5	2515.87	4-3
				2094.94	2074.55	2094.94	2088.14	4-4
				2343.4	2347.94	2366.49	2352.61	4-5
				2405.36	2357.14	2462.71	2408.4	4-6
				2268.01	2330	2357.14	2318.38	5-1
