# Supplementary material for: Saikosaponin D Inhibits Peritoneal Fibrosis in Rats With Renal Failure by Regulation of TGFβ1/ BMP7 / Gremlin1/ Smad Pathway
Source: Front Pharmacol. 2021 Oct 1;12:628671. doi: 10.3389/fphar.2021.628671 (PMC8555629; doi:10.3389/fphar.2021.628671)
Supplement: Supplementary file 2 [file DataSheet5.xls]

## Sheet: GREM1 2板
Measurement count: 1 Filter: 450
	1	2	3	4	5	6	7	8	9	10	11	12
A	2.611	2.571	2.541	0.877	0.88	0.866	0.958	0.998	0.976
B	1.573	1.46	1.462	0.763	0.773	0.752	0.973	0.977	1.046
C	0.825	0.814	0.814	0.857	0.838	0.892	0.994	0.947	1.04
D	0.524	0.488	0.516	0.811	0.803	0.851	0.822	0.806	0.873
E	0.363	0.354	0.349	0.873	0.849	0.831	0.804	0.788	0.897
F	0.284	0.269	0.258	0.993	0.92	0.987	0.727	0.729	0.747
G	0.254	0.249	0.248	0.892	0.984	0.879	0.799	0.845	0.831
H	0.221	0.203	0.213	1.098	1.149	1.174
	注：样品稀释50倍，每个样品3个复孔
	1	2	3	4	5	6	7	8	9	10	11	12
A	标准品1	标准品1	标准品1	5-2	5-2	5-2	7-2	7-2	7-2
B	标准品2	标准品2	标准品2	5-3	5-3	5-3	7-3	7-3	7-3
C	标准品3	标准品3	标准品3	5-4	5-4	5-4	7-4	7-4	7-4
D	标准品4	标准品4	标准品4	6-1	6-1	6-1	8-1	8-1	8-1
E	标准品5	标准品5	标准品5	6-2	6-2	6-2	8-2	8-2	8-2
F	标准品6	标准品6	标准品6	6-3	6-3	6-3	8-3	8-3	8-3
G	标准品7	标准品7	标准品7	6-4	6-4	6-4	8-4	8-4	8-4
H	空白	空白	空白	7-1	7-1	7-1
	OD值	OD值	OD值	平均OD值	扣除空白孔OD值	浓度ng/ml
	2.611	2.571	2.541	2.57433	2.36233	10
	1.573	1.46	1.462	1.49833	1.28633	5
	0.825	0.814	0.814	0.817667	0.605667	2.5
	0.524	0.488	0.516	0.509333	0.297333	1.25
	0.363	0.354	0.349	0.355333	0.143333	0.625
	0.284	0.269	0.258	0.270333	0.0583333	0.312
	0.254	0.249	0.248	0.250333	0.0383333	0.156
	0.221	0.203	0.213	0.212333
扣除空白孔OD值
	1	2	3	4	5	6	7	8	9	10	11	12
A				0.665	0.668	0.654	0.746	0.786	0.764
B				0.551	0.561	0.54	0.761	0.765	0.834
C				0.645	0.626	0.68	0.782	0.735	0.828
D				0.599	0.591	0.639	0.61	0.594	0.661
E				0.661	0.637	0.619	0.592	0.576	0.685
F				0.781	0.708	0.775	0.515	0.517	0.535
G				0.68	0.772	0.667	0.587	0.633	0.619
H				0.886	0.937	0.962
样品浓度ng/ml
	1	2	3	4	5	6	7	8	9	10	11	12
A				129.749	130.336	127.6	145.667	153.591	149.228
B				107.632	109.559	105.516	148.634	149.426	163.153
C				125.845	122.145	132.684	152.796	143.496	161.954
D				116.904	115.354	124.675	119.037	115.935	128.967
E				128.967	124.286	120.784	115.548	112.454	133.664
F				152.598	138.179	151.408	100.718	101.101	104.555
G				132.684	150.813	130.14	114.58	123.507	120.784
H				173.579	183.872	188.942
				浓度ng/ml	浓度ng/ml	浓度ng/ml	平均浓度ng/ml	样品编号
				129.749	130.336	127.6	129.228	5-2
				107.632	109.559	105.516	107.569	5-3
				125.845	122.145	132.684	126.891	5-4
				116.904	115.354	124.675	118.978	6-1
				128.967	124.286	120.784	124.679	6-2
				152.598	138.179	151.408	147.395	6-3
				132.684	150.813	130.14	137.879	6-4
				173.579	183.872	188.942	182.131	7-1
				145.667	153.591	149.228	149.495	7-2
				148.634	149.426	163.153	153.737	7-3
				152.796	143.496	161.954	152.749	7-4
				119.037	115.935	128.967	121.313	8-1
				115.548	112.454	133.664	120.555	8-2
				100.718	101.101	104.555	102.124	8-3
				114.58	123.507	120.784	119.624	8-4
