# Supplementary material for: Saikosaponin D Inhibits Peritoneal Fibrosis in Rats With Renal Failure by Regulation of TGFβ1/ BMP7 / Gremlin1/ Smad Pathway
Source: Front Pharmacol. 2021 Oct 1;12:628671. doi: 10.3389/fphar.2021.628671 (PMC8555629; doi:10.3389/fphar.2021.628671)
Supplement: Supplementary file 3 [file DataSheet3.xls]

## Sheet: BMP7 2板
Measurement count: 1 Filter: 450
	1	2	3	4	5	6	7	8	9	10	11	12
A	1.285	1.282	1.227	0.676	0.671	0.681	0.472	0.463	0.485
B	0.57	0.641	0.5	0.611	0.687	0.531	0.332	0.338	0.348
C	0.326	0.315	0.29	0.515	0.578	0.52	0.406	0.354	0.373
D	0.219	0.211	0.215	0.693	0.653	0.653	0.59	0.598	0.56
E	0.189	0.174	0.179	0.582	0.589	0.538	0.466	0.596	0.554
F	0.161	0.145	0.179	0.487	0.524	0.54	0.496	0.538	0.461
G	0.13	0.121	0.125	0.523	0.488	0.508	0.471	0.504	0.465
H	0.114	0.107	0.125	0.265	0.259	0.292
	注：样品稀释2倍，每个样品3个复孔
	1	2	3	4	5	6	7	8	9	10	11	12
A	标准品1	标准品1	标准品1	5-2	5-2	5-2	7-2	7-2	7-2
B	标准品2	标准品2	标准品2	5-3	5-3	5-3	7-3	7-3	7-3
C	标准品3	标准品3	标准品3	5-4	5-4	5-4	7-4	7-4	7-4
D	标准品4	标准品4	标准品4	6-1	6-1	6-1	8-1	8-1	8-1
E	标准品5	标准品5	标准品5	6-2	6-2	6-2	8-2	8-2	8-2
F	标准品6	标准品6	标准品6	6-3	6-3	6-3	8-3	8-3	8-3
G	标准品7	标准品7	标准品7	6-4	6-4	6-4	8-4	8-4	8-4
H	空白	空白	空白	7-1	7-1	7-1
	OD值	OD值	OD值	平均OD值	扣除空白孔OD值	浓度pg/ml
	1.285	1.282	1.227	1.26467	1.14967	1000
	0.57	0.641	0.5	0.570333	0.455333	500
	0.326	0.315	0.29	0.310333	0.195333	250
	0.219	0.211	0.215	0.215	0.1	125
	0.189	0.174	0.179	0.180667	0.0656667	62.5
	0.161	0.145	0.179	0.161667	0.0466667	31.25
	0.13	0.121	0.125	0.125333	0.0103333	15.6
	0.114	0.107	0.125	0.115333
扣除空白孔OD值
	1	2	3	4	5	6	7	8	9	10	11	12
A				0.561	0.556	0.566	0.357	0.348	0.37
B				0.496	0.572	0.416	0.217	0.223	0.233
C				0.4	0.463	0.405	0.291	0.239	0.258
D				0.578	0.538	0.538	0.475	0.483	0.445
E				0.467	0.474	0.423	0.351	0.481	0.439
F				0.372	0.409	0.425	0.381	0.423	0.346
G				0.408	0.373	0.393	0.356	0.389	0.35
H				0.15	0.144	0.177
样品浓度pg/ml
	1	2	3	4	5	6	7	8	9	10	11	12
A				1212.46	1203.56	1221.33	818.934	800.136	845.873
B				1093.85	1231.91	939.16	512.775	526.498	549.251
C				907.072	1031.2	917.141	678.262	562.831	605.477
D				1242.44	1171.22	1171.22	1054.17	1069.36	996.342
E				1038.88	1052.26	953.078	806.416	1065.57	984.615
F				849.995	925.169	957.041	868.469	953.078	795.942
G				923.164	852.054	892.913	816.852	884.789	804.324
H				355.862	341.482	419.905
				1212.46	1203.56	1221.33	1212.45	5-2
				1093.85	1231.91	939.16	1088.31	5-3
				907.072	1031.2	917.141	951.805	5-4
				1242.44	1171.22	1171.22	1194.96	6-1
				1038.88	1052.26	953.078	1014.74	6-2
				849.995	925.169	957.041	910.735	6-3
				923.164	852.054	892.913	889.377	6-4
				355.862	341.482	419.905	372.416	7-1
				818.934	800.136	845.873	821.648	7-2
				512.775	526.498	549.251	529.508	7-3
				678.262	562.831	605.477	615.523	7-4
				1054.17	1069.36	996.342	1039.96	8-1
				806.416	1065.57	984.615	952.201	8-2
				868.469	953.078	795.942	872.497	8-3
				816.852	884.789	804.324	835.322	8-4
