# Supplementary material for: Saikosaponin D Inhibits Peritoneal Fibrosis in Rats With Renal Failure by Regulation of TGFβ1/ BMP7 / Gremlin1/ Smad Pathway
Source: Front Pharmacol. 2021 Oct 1;12:628671. doi: 10.3389/fphar.2021.628671 (PMC8555629; doi:10.3389/fphar.2021.628671)
Supplement: Supplementary file 4 [file DataSheet2.xls]

## Sheet: BMP7 1板
Measurement count: 1 Filter: 450
	1	2	3	4	5	6	7	8	9	10	11	12
A	1.492	1.475	1.444	0.772	0.81	0.612	0.478	0.486	0.509	0.628	0.611	0.537
B	0.779	0.713	0.724	0.858	0.803	0.801	0.635	0.657	0.625	0.621	0.542	0.558
C	0.379	0.414	0.416	0.772	0.744	0.761	0.44	0.435	0.413	0.552	0.49	0.483
D	0.251	0.263	0.258	0.749	0.628	0.653	0.722	0.726	0.709	0.509	0.447	0.439
E	0.248	0.246	0.253	0.462	0.449	0.434	0.711	0.659	0.579	0.272	0.244	0.271
F	0.204	0.206	0.199	0.612	0.479	0.518	0.559	0.565	0.497	0.453	0.369	0.449
G	0.157	0.155	0.169	0.436	0.405	0.42	0.406	0.483	0.37	0.501	0.516	0.552
H	0.145	0.143	0.158	0.555	0.518	0.492	0.504	0.473	0.406	0.63	0.635	0.689
	注：样品稀释2倍，每个样品3个复孔
	1	2	3	4	5	6	7	8	9	10	11	12
A	标准品1	标准品1	标准品1	1-1	1-1	1-1	2-4	2-4	2-4	3-6	3-6	3-6
B	标准品2	标准品2	标准品2	1-2	1-2	1-2	2-5	2-5	2-5	4-1	4-1	4-1
C	标准品3	标准品3	标准品3	1-3	1-3	1-3	2-6	2-6	2-6	4-2	4-2	4-2
D	标准品4	标准品4	标准品4	1-4	1-4	1-4	3-1	3-1	3-1	4-3	4-3	4-3
E	标准品5	标准品5	标准品5	1-5	1-5	1-5	3-2	3-2	3-2	4-4	4-4	4-4
F	标准品6	标准品6	标准品6	2-1	2-1	2-1	3-3	3-3	3-3	4-5	4-5	4-5
G	标准品7	标准品7	标准品7	2-2	2-2	2-2	3-4	3-4	3-4	4-6	4-6	4-6
H	空白	空白	空白	2-3	2-3	2-3	3-5	3-5	3-5	5-1	5-1	5-1
	OD值	OD值	OD值	平均OD值	扣除空白孔OD值	浓度pg/ml
	1.492	1.475	1.444	1.47033	1.32133	1000
	0.779	0.713	0.724	0.738667	0.589667	500
	0.379	0.414	0.416	0.403	0.254	250
	0.251	0.263	0.258	0.257333	0.108333	125
	0.248	0.246	0.253	0.249	0.1	62.5
	0.204	0.206	0.199	0.203	0.054	31.25
	0.157	0.155	0.169	0.160333	0.0113333	15.6
	0.145	0.143	0.158	0.148667
扣除空白孔OD值
	1	2	3	4	5	6	7	8	9	10	11	12
A				0.623	0.661	0.463	0.329	0.337	0.36	0.479	0.462	0.388
B				0.709	0.654	0.652	0.486	0.508	0.476	0.472	0.393	0.409
C				0.623	0.595	0.612	0.291	0.286	0.264	0.403	0.341	0.334
D				0.6	0.479	0.504	0.573	0.577	0.56	0.36	0.298	0.29
E				0.313	0.3	0.285	0.562	0.51	0.43	0.123	0.095	0.122
F				0.463	0.33	0.369	0.41	0.416	0.348	0.304	0.22	0.3
G				0.287	0.256	0.271	0.257	0.334	0.221	0.352	0.367	0.403
H				0.406	0.369	0.343	0.355	0.324	0.257	0.481	0.486	0.54
样品浓度pg/ml
	1	2	3	4	5	6	7	8	9	10	11	12
A				1071.07	1129.15	816.858	591.922	605.659	644.935	842.983	815.22	692.313
B				1201.25	1118.52	1115.47	854.364	889.936	838.097	831.573	700.723	727.532
C				1071.07	1027.71	1054.09	526.137	517.416	478.86	717.497	612.512	600.512
D				1035.49	842.983	883.491	993.31	999.587	972.842	644.935	538.322	524.394
E				564.331	541.798	515.67	975.997	893.156	762.482	224.731	172.82	222.885
F				816.858	593.641	660.215	729.202	739.212	624.483	548.742	400.861	541.798
G				519.161	464.766	491.16	466.53	600.512	402.647	631.31	656.824	717.497
H				722.517	660.215	615.936	636.424	583.316	466.53	846.238	854.364	941.15
				浓度pg/ml	浓度pg/ml	浓度pg/ml	平均浓度pg/ml	样品编号
				1071.07	1129.15	816.858	1005.69	1-1
				1201.25	1118.52	1115.47	1145.08	1-2
				1071.07	1027.71	1054.09	1050.96	1-3
				1035.49	842.983	883.491	920.655	1-4
				564.331	541.798	515.67	540.599	1-5
				816.858	593.641	660.215	690.238	2-1
				519.161	464.766	491.16	491.696	2-2
				722.517	660.215	615.936	666.223	2-3
				591.922	605.659	644.935	614.172	2-4
				854.364	889.936	838.097	860.799	2-5
				526.137	517.416	478.86	507.471	2-6
				993.31	999.587	972.842	988.579	3-1
				975.997	893.156	762.482	877.211	3-2
				729.202	739.212	624.483	697.632	3-3
				466.53	600.512	402.647	489.896	3-4
				636.424	583.316	466.53	562.09	3-5
				842.983	815.22	692.313	783.505	3-6
				831.573	700.723	727.532	753.276	4-1
				717.497	612.512	600.512	643.507	4-2
				644.935	538.322	524.394	569.217	4-3
				224.731	172.82	222.885	206.812	4-4
				548.742	400.861	541.798	497.133	4-5
				631.31	656.824	717.497	668.544	4-6
				846.238	854.364	941.15	880.584	5-1
