# Supplementary material for: Saikosaponin D Inhibits Peritoneal Fibrosis in Rats With Renal Failure by Regulation of TGFβ1/ BMP7 / Gremlin1/ Smad Pathway
Source: Front Pharmacol. 2021 Oct 1;12:628671. doi: 10.3389/fphar.2021.628671 (PMC8555629; doi:10.3389/fphar.2021.628671)
Supplement: Supplementary file 5 [file DataSheet4.xls]

## Sheet: GREM1 1板
Measurement count: 1 Filter: 450
	1	2	3	4	5	6	7	8	9	10	11	12
A	2.551	2.533	2.545	0.89	0.936	0.841	0.852	0.824	0.839	0.815	0.769	0.774
B	1.607	1.422	1.369	0.924	0.944	0.935	0.964	0.939	0.891	0.925	0.884	0.932
C	0.791	0.785	0.783	0.796	0.876	0.771	0.946	0.946	1.004	0.712	0.711	0.67
D	0.559	0.473	0.503	0.845	0.828	0.816	0.883	0.855	0.882	0.73	0.777	0.722
E	0.355	0.333	0.334	1.05	1.001	0.926	0.879	0.844	0.883	0.898	0.909	0.848
F	0.285	0.262	0.263	0.936	0.902	0.827	0.883	0.872	0.956	0.77	0.788	0.761
G	0.254	0.249	0.242	0.807	0.822	0.79	0.749	0.756	0.803	0.839	0.871	0.908
H	0.204	0.209	0.222	0.915	0.898	0.852	1.136	1.042	1.144	0.789	0.79	0.78
	注：样品稀释50倍，每个样品3个复孔
	1	2	3	4	5	6	7	8	9	10	11	12
A	标准品1	标准品1	标准品1	1-1	1-1	1-1	2-4	2-4	2-4	3-6	3-6	3-6
B	标准品2	标准品2	标准品2	1-2	1-2	1-2	2-5	2-5	2-5	4-1	4-1	4-1
C	标准品3	标准品3	标准品3	1-3	1-3	1-3	2-6	2-6	2-6	4-2	4-2	4-2
D	标准品4	标准品4	标准品4	1-4	1-4	1-4	3-1	3-1	3-1	4-3	4-3	4-3
E	标准品5	标准品5	标准品5	1-5	1-5	1-5	3-2	3-2	3-2	4-4	4-4	4-4
F	标准品6	标准品6	标准品6	2-1	2-1	2-1	3-3	3-3	3-3	4-5	4-5	4-5
G	标准品7	标准品7	标准品7	2-2	2-2	2-2	3-4	3-4	3-4	4-6	4-6	4-6
H	空白	空白	空白	2-3	2-3	2-3	3-5	3-5	3-5	5-1	5-1	5-1
	OD值	OD值	OD值	平均OD值	扣除空白孔OD值	浓度ng/ml
	2.551	2.533	2.545	2.543	2.331	10
	1.607	1.422	1.369	1.466	1.254	5
	0.791	0.785	0.783	0.786333	0.574333	2.5
	0.559	0.473	0.503	0.511667	0.299667	1.25
	0.355	0.333	0.334	0.340667	0.128667	0.625
	0.285	0.262	0.263	0.27	0.058	0.312
	0.254	0.249	0.242	0.248333	0.0363333	0.156
	0.204	0.209	0.222	0.211667
扣除空白孔OD值
	1	2	3	4	5	6	7	8	9	10	11	12
A				0.678	0.724	0.629	0.64	0.612	0.627	0.603	0.557	0.562
B				0.712	0.732	0.723	0.752	0.727	0.679	0.713	0.672	0.72
C				0.584	0.664	0.559	0.734	0.734	0.792	0.5	0.499	0.458
D				0.633	0.616	0.604	0.671	0.643	0.67	0.518	0.565	0.51
E				0.838	0.789	0.714	0.667	0.632	0.671	0.686	0.697	0.636
F				0.724	0.69	0.615	0.671	0.66	0.744	0.558	0.576	0.549
G				0.595	0.61	0.578	0.537	0.544	0.591	0.627	0.659	0.696
H				0.703	0.686	0.64	0.924	0.83	0.932	0.577	0.578	0.568
样品浓度ng/ml
	1	2	3	4	5	6	7	8	9	10	11	12
A				137.062	146.343	127.224	129.428	123.823	126.823	122.025	112.861	113.855
B				143.917	147.962	146.141	152.014	146.95	137.263	144.119	135.854	145.534
C				118.234	134.246	113.258	148.367	148.367	160.145	101.567	101.37	93.2901
D				128.025	124.622	122.224	135.653	130.03	135.452	105.126	114.451	103.544
E				169.537	159.534	144.321	134.849	127.825	135.653	138.672	140.89	128.626
F				146.343	139.478	124.423	135.653	133.442	150.392	113.059	116.64	111.272
G				120.428	123.423	117.039	108.89	110.279	119.63	126.823	133.241	140.688
H				142.1	138.672	129.428	187.217	167.901	188.869	116.84	117.039	115.048
				浓度ng/ml	浓度ng/ml	浓度ng/ml	平均浓度ng/ml	样品编号
				137.062	146.343	127.224	136.876	1-1
				143.917	147.962	146.141	146.007	1-2
				118.234	134.246	113.258	121.913	1-3
				128.025	124.622	122.224	124.957	1-4
				169.537	159.534	144.321	157.798	1-5
				146.343	139.478	124.423	136.748	2-1
				120.428	123.423	117.039	120.296	2-2
				142.1	138.672	129.428	136.734	2-3
				129.428	123.823	126.823	126.691	2-4
				152.014	146.95	137.263	145.409	2-5
				148.367	148.367	160.145	152.293	2-6
				135.653	130.03	135.452	133.712	3-1
				134.849	127.825	135.653	132.776	3-2
				135.653	133.442	150.392	139.829	3-3
				108.89	110.279	119.63	112.933	3-4
				187.217	167.901	188.869	181.329	3-5
				122.025	112.861	113.855	116.247	3-6
				144.119	135.854	145.534	141.836	4-1
				101.567	101.37	93.2901	98.7425	4-2
				105.126	114.451	103.544	107.707	4-3
				138.672	140.89	128.626	136.063	4-4
				113.059	116.64	111.272	113.657	4-5
				126.823	133.241	140.688	133.584	4-6
				116.84	117.039	115.048	116.309	5-1
