# Supplementary material for: Saikosaponin D Inhibits Peritoneal Fibrosis in Rats With Renal Failure by Regulation of TGFβ1/ BMP7 / Gremlin1/ Smad Pathway
Source: Front Pharmacol. 2021 Oct 1;12:628671. doi: 10.3389/fphar.2021.628671 (PMC8555629; doi:10.3389/fphar.2021.628671)
Supplement: Supplementary file 6 [file DataSheet7.xls]

## Sheet: TGF-b1 2板
Measurement count: 1 Filter: 450
	1	2	3	4	5	6	7	8	9	10	11	12
A	2.817	2.856	2.82	0.344	0.323	0.352	0.295	0.281	0.292
B	2.054	2.09	2.05	0.36	0.346	0.383	0.297	0.291	0.291
C	1.672	1.651	1.596	0.386	0.326	0.333	0.312	0.295	0.313
D	1.032	1.049	1.179	0.271	0.267	0.28	0.277	0.285	0.284
E	0.736	0.785	0.76	0.311	0.298	0.305	0.364	0.343	0.356
F	0.509	0.544	0.52	0.302	0.305	0.323	0.336	0.319	0.339
G	0.301	0.291	0.311	0.302	0.287	0.285	0.344	0.317	0.322
H	0.216	0.202	0.205	0.283	0.291	0.304
	注：样品稀释100倍，每个样品3个复孔
	1	2	3	4	5	6	7	8	9	10	11	12
A	标准品1	标准品1	标准品1	5-2	5-2	5-2	7-2	7-2	7-2
B	标准品2	标准品2	标准品2	5-3	5-3	5-3	7-3	7-3	7-3
C	标准品3	标准品3	标准品3	5-4	5-4	5-4	7-4	7-4	7-4
D	标准品4	标准品4	标准品4	6-1	6-1	6-1	8-1	8-1	8-1
E	标准品5	标准品5	标准品5	6-2	6-2	6-2	8-2	8-2	8-2
F	标准品6	标准品6	标准品6	6-3	6-3	6-3	8-3	8-3	8-3
G	标准品7	标准品7	标准品7	6-4	6-4	6-4	8-4	8-4	8-4
H	空白	空白	空白	7-1	7-1	7-1
	OD值	OD值	OD值	平均OD值	扣除空白孔OD值	浓度pg/ml
	2.817	2.856	2.82	2.831	2.623	1000
	2.054	2.09	2.05	2.06467	1.85667	500
	1.672	1.651	1.596	1.63967	1.43167	250
	1.032	1.049	1.179	1.08667	0.878667	125
	0.736	0.785	0.76	0.760333	0.552333	62.5
	0.509	0.544	0.52	0.524333	0.316333	31.25
	0.301	0.291	0.311	0.301	0.093	15.6
	0.216	0.202	0.205	0.207667
	1	2	3	4	5	6	7	8	9	10	11	12
A				0.136	0.115	0.144	0.087	0.073	0.084
B				0.152	0.138	0.175	0.089	0.083	0.083
C				0.178	0.118	0.125	0.104	0.087	0.105
D				0.063	0.059	0.072	0.069	0.077	0.076
E				0.103	0.09	0.097	0.156	0.135	0.148
F				0.094	0.097	0.115	0.128	0.111	0.131
G				0.094	0.079	0.077	0.136	0.109	0.114
H				0.075	0.083	0.096
	1	2	3	4	5	6	7	8	9	10	11	12
A				2631.24	2659.58	2624.18	2719.5	2758.94	2727.42
B				2619.2	2629.28	2616.36	2714.38	2730.12	2730.12
C				2617.25	2654.66	2644.31	2680.1	2719.5	2678.07
D				2790.99	2804.72	2762	2771.38	2747.03	2749.96
E				2682.16	2711.87	2695.19	2617.48	2632.26	2621.43
F				2702.14	2695.19	2659.58	2640.35	2666.59	2636.69
G				2702.14	2741.26	2747.03	2631.24	2670.29	2661.28
H				2752.92	2730.12	2697.48
				浓度ng/ml	浓度ng/ml	浓度ng/ml	平均浓度ng/ml	样品编号
				2631.24	2659.58	2624.18	2638.33	5-2
				2619.2	2629.28	2616.36	2621.61	5-3
				2617.25	2654.66	2644.31	2638.74	5-4
				2790.99	2804.72	2762	2785.9	6-1
				2682.16	2711.87	2695.19	2696.41	6-2
				2702.14	2695.19	2659.58	2685.64	6-3
				2702.14	2741.26	2747.03	2730.15	6-4
				2752.92	2730.12	2697.48	2726.84	7-1
				2719.5	2758.94	2727.42	2735.29	7-2
				2714.38	2730.12	2730.12	2724.87	7-3
				2680.1	2719.5	2678.07	2692.56	7-4
				2771.38	2747.03	2749.96	2756.12	8-1
				2617.48	2632.26	2621.43	2623.72	8-2
				2640.35	2666.59	2636.69	2647.88	8-3
				2631.24	2670.29	2661.28	2654.27	8-4
