# Supplementary material for: Saikosaponin D Inhibits Peritoneal Fibrosis in Rats With Renal Failure by Regulation of TGFβ1/ BMP7 / Gremlin1/ Smad Pathway
Source: Front Pharmacol. 2021 Oct 1;12:628671. doi: 10.3389/fphar.2021.628671 (PMC8555629; doi:10.3389/fphar.2021.628671)
Supplement: Supplementary file 7 [file DataSheet1.xlsx]

## Sheet: Sheet1
膜1
条带灰度值						目的条带灰度值和内参条带灰度值比值
标本号	ACTIN	TGF-β 1	Gremiln1	BMP7			TGF-β 1	Gremiln1	BMP7		TGF-β 1	膜1	膜2	膜3	平均值
中药低剂量	400910	358267	284325	59040		中药低剂量	0.893634	0.709199	0.147265		1	0.893634	0.804537	0.842508	0.846893
中药高剂量	402010	173600	50950	230128		中药高剂量	0.43183	0.126738	0.572443		2	0.43183	0.32819	0.346445	0.368822
中药单体	401310	285262	174175	160736		中药单体	0.710827	0.434016	0.400528		3	0.710827	0.566757	0.497066	0.59155
中药单体	398580	284177	172525	158688		中药单体	0.712974	0.432849	0.398133		4	0.712974	0.570697	0.506885	0.596852
中药单体	399370	239568	166075	179424		中药单体	0.599865	0.415842	0.449268		5	0.599865	0.457679	0.464409	0.507317
西药对照	400340	341341	259350	107136		西药对照	0.852628	0.647824	0.267613		6	0.852628	0.757221	0.771613	0.793821
纤维化模型	404830	378014	356265	15744		纤维化模型	0.93376	0.880036	0.0388904		7	0.93376	0.888133	0.904052	0.908648
空白对照	402260	63550	39500	240688		空白对照	0.157982	0.0981952	0.598339		8	0.157982	0.228642	0.214102	0.200242
膜2
标本号	ACTIN	TGF-β 1	Gremiln1	BMP7			TGF-β 1	Gremiln1	BMP7		Gremiln1	膜1	膜2	膜3	平均值
中药低剂量	410512	330272	246928	64380		中药低剂量	0.804537	0.601512	0.156829		1	0.709199	0.601512	0.611522	0.640744
中药高剂量	410768	134810	59242	186000		中药高剂量	0.32819	0.144223	0.45281		2	0.126738	0.144223	0.267653	0.179538
中药单体	411040	232960	202176	133940		中药单体	0.566757	0.491865	0.325856		3	0.434016	0.491865	0.493398	0.473093
中药单体	409044	233440	201475	132240		中药单体	0.570697	0.492551	0.32329		4	0.432849	0.492551	0.494626	0.473342
中药单体	410384	187824	99000	168780		中药单体	0.457679	0.241237	0.411273		5	0.415842	0.241237	0.454721	0.3706
西药对照	410765	311040	220000	93960		西药对照	0.757221	0.535586	0.228744		6	0.647824	0.535586	0.515099	0.56617
纤维化模型	411614	365568	308200	27000		纤维化模型	0.888133	0.74876	0.0655954		7	0.880036	0.74876	0.892994	0.840597
空白对照	413152	94464	41624	278250		空白对照	0.228642	0.100747	0.673481		8	0.0981952	0.100747	0.166171	0.121705
膜3
标本号	ACTIN	TGF-β 1	Gremiln1	BMP7			TGF-β 1	Gremiln1	BMP7		BMP7	膜1	膜2	膜3	平均值
中药低剂量	440200	370872	269192	62160		中药低剂量	0.842508	0.611522	0.141209		1	0.147265	0.156829	0.141209	0.148434
中药高剂量	446160	154570	119416	222411		中药高剂量	0.346445	0.267653	0.498501		2	0.572443	0.45281	0.498501	0.507918
中药单体	447104	222240	220600	159600		中药单体	0.497066	0.493398	0.356964		3	0.400528	0.325856	0.356964	0.361116
中药单体	440810	223440	218036	160392		中药单体	0.506885	0.494626	0.363857		4	0.398133	0.32329	0.363857	0.36176
中药单体	445108	206712	202400	211936		中药单体	0.464409	0.454721	0.476145		5	0.449268	0.411273	0.476145	0.445562
西药对照	440086	339576	226688	144560		西药对照	0.771613	0.515099	0.328481		6	0.267613	0.228744	0.328481	0.274946
纤维化模型	443284	400752	395850	40320		纤维化模型	0.904052	0.892994	0.0909575		7	0.0388904	0.0655954	0.0909575	0.0651478
空白对照	442640	94770	73554	326144		空白对照	0.214102	0.166171	0.736815		8	0.598339	0.673481	0.736815	0.669545
